# Supplementary material for: Novel Hit Compounds Against a Neglected Sexually Transmitted Infection: Synthesis and Trichomonacidal Activity of 1,3-Thiazolidin-4-One Derivatives
Source: Pharmaceutics. 2026 Jan 15;18(1):110. doi: 10.3390/pharmaceutics18010110 (PMC12845368; doi:10.3390/pharmaceutics18010110)
Supplement: Supplementary file 1 [file pharmaceutics-18-00110-s001.zip]

Archive with 1 entries (1 files):
- pharmaceutics-4043407-supplementary.pdf
